# Supplementary material for: SWAV: a web-based visualization browser for sliding window analysis
Source: Sci Rep. 2020 Jan 10;10:149. doi: 10.1038/s41598-019-57038-x (PMC6954255; doi:10.1038/s41598-019-57038-x)
Supplement: Supplementary file 1 — Table S1. [file 41598_2019_57038_MOESM1_ESM.xlsx]

## Sheet: Sheet1
Table S1. Time used (seconds) for real users to export and display the whole genome Fst sliding window analysis results between domesticated and wild yeasts.
Initial round	Second round	Third round
50.32	40.45	33.57
56.68	43.27	35.2
58.27	42.34	34.12
59.05	38.59	30.9
52.1	42.78	33.34
47.43	37.45	33.46
56.99	31.34	28.32
41.22	29.07	28.92
45.68	30.12	30.1
43.01	32.91	31.78
58.21	42.1	34.14
57.89	40.55	32.7
49.23	35.36	30.56
55.23	37.39	35.4
43.48	36.44	33.75
45.5	40.54	35.55
53.09	37.78	30.22
54.43	35.75	29.04
49.06	29.18	27.42
56.06	39.12	31.11
40.89	30.57	29.32
57.82	43.22	31.78
53.67	34.19	32.92
55.47	31.85	30.62
52.28	37.25	33.21
49.34	43.44	35.75
46.71	35.65	32.66
57.2	38.36	33.71
52.21	41.33	34.41
47.62	38.22	34.31
